# Supplementary material for: Beyond high‐throughput: leveraging plant phenotyping to improve understanding and prediction of plant growth through process‐based models
Source: New Phytol. 2026 Mar 2;250(3):1468–82. doi: 10.1111/nph.71039 (PMC13062729; doi:10.1111/nph.71039)
Supplement: Supplementary file 2 — Table S1 Summary of original studies that utilized high‐throughput phenotyping approaches to estimate variables in process‐based models. Please note: Wiley is not responsible for the content or functionality of any Supporting Information supplied by the authors. Any queries (other than missing material) should be directed to the New Phytologist Central Office. [file NPH-250-1468-s001.xlsx]

## Sheet: Information
Column	Column name	Description
A	Authors	Authors of the study
B	Year	Year of publication
C	Trait	Target trait that high-throughput method aimed to estimate. The name generally reflects the terminology used by the authors
D	Abbreviation in Main Text	Corresponding abbreviation for the trait found in main text of current review article
E	Unit	Unit measured for the trait
F	Species	Study species
G	No. of Genotypes	No. of genotypes tested
H	Growth stage	The growth stages of the plants under investigation. The name generally reflects the usage found in the original study
I	Min	Minimum value of the trait if relevant
J	Max	Maximum value of the trait if relevant
K	HTP tools	Tools (technologies) used to achieve high-throughput phenotyping
L	Settings	Experimental sites, grouped into three categories. (1) Field, including crop field, forest or orchard, (2) Controlled-environment, including greenhouse, phenotyping center, or lab and (3) Both. Both refers to both field and controlled-environment.
M	Training-Sample Size	Sample size for training the prediction model. Value was extracted from the study if available or estimated based on graph or relevant description.
N	Training-R2	Coefficient of determination for model training. Value was extracted from the study if available.
O	Training-RMSE	Root mean square of error for model training. Value was extracted from the study if available.
P	Training-Accuracy	Accuracy for model training if it was a classification model.
Q	Cross-validation-R2	Coefficient of determination for cross-validation. Value was extracted from the study if available.
R	Cross-validation-RMSE	Root mean square of error for cross validation. Value was extracted from the study if available.
S	Correlation during training or cross-validation	Correlation for model traing or cross-validation. Value was extracted from the study or calculated from the square root of coefficient of determination. If coefficient of determination for cross-validation was available, it was adopted. Otherwise coefficient of determination for model training was adopted.
T	Validation-Sample Size	Sample size for validating the prediction model. Value was extracted from the study if available or estimated based on graph or relevant description.
U	Validation-R2	Coefficient of determination for model validation. Value was extracted from the study if available.
V	Validation-RMSE	Root mean square of error for model validation. Value was extracted from the study if available.
W	Validation-Cor.	Correlation for model validation. Value was extracted from the study or calculated from the square root of coefficient of determination for model validation.
X	Validation-Accuracy	Accuracy for model validation if it was a classification model.

## Sheet: Table S1
Table S1. Summary of original studies that utilized high-throughput phenotyping approaches to estimate variables in process-based models
												Training				Cross-validation		Correlation during training or cross-validation	Validation
Authors	Year	Traits	Abbreviations in Main Text	Settings	Unit	Species	No. of Genotypes	Growth Stage	HTP Tools	Min	Max	Sample Size	R2	RMSE	Accuracy	R2	RMSE		Sample Size	R2	RMSE	Cor.	Accuracy
Robles-Zazueta et al.	2021	radiation use efficiency	RUE	Field	g MJ-1	Wheat	11	from 40 days after emergence to initiation of booting period	VIs at both leaf and canopy levels from ASD FieldSpec 3 during vegetative period	1	3	30	0.46					0.678233
Robles-Zazueta et al.	2021	radiation use efficiency	RUE	Field	g MJ-1	Wheat	11	initiation of booting to 7 days after anthesis period	VIs at both leaf and canopy levels from ASD FieldSpec 3 during vegetative period	1.5	4	30	0.27					0.519615
Robles-Zazueta et al.	2021	radiation use efficiency	RUE	Field	g MJ-1	Wheat	11	pre-grain-filling period	SPAD during vegetative period	1.6	3	30	0.21					0.458258
Robles-Zazueta et al.	2021	radiation use efficiency	RUE	Field	g MJ-1	Wheat	11	grain-filling period	Vcmax/Narea during vegetative period and VIs from both leaf and canopy levels ASD FieldSpec 3 druing both vegetative and grain filling periods. The Vcmax/Narea was predicted from reflectance data using (www. metabolome-express.org/pheno/) (Silva-Pérez et al., 2017).	0	2.5	30	0.61					0.781025
Robles-Zazueta et al.	2021	radiation use efficiency	RUE	Field	g MJ-1	Wheat	11	from 40 days after emergence to grain-filling period	VIs at both leaf and canopy levels from ASD FieldSpec 3 druing both vegetative and grain filling periods	1	2.4	30	0.69					0.830662
Robles-Zazueta et al.	2021	radiation use efficiency	RUE	Field	g MJ-1	Wheat	11	from 40 d after emergence to initiation of booting period	canopy-level VIs from ASD FieldSpec 3 during vegetative period	1	3	30	0.53					0.728011
Robles-Zazueta et al.	2021	radiation use efficiency	RUE	Field	g MJ-1	Wheat	11	initiation of booting to 7 days after anthesis period	canopy-level VIs from ASD FieldSpec 3 during vegetative period	1.5	4	30	0.27					0.519615
Robles-Zazueta et al.	2021	radiation use efficiency	RUE	Field	g MJ-1	Wheat	11	pre-grain-filling period	canopy-level VIs from ASD FieldSpec 3 during vegetative period	1.6	3	30	0.19					0.43589
Robles-Zazueta et al.	2021	radiation use efficiency	RUE	Field	g MJ-1	Wheat	11	grain-filling period	canopy-level VIs from ASD FieldSpec 3 during both vegetative and grain filling periods	0	2.5	30	0.27					0.519615
Robles-Zazueta et al.	2021	radiation use efficiency	RUE	Field	g MJ-1	Wheat	11	from 40 days after emergence to grain-filling period	canopy-level VIs from ASD FieldSpec 3 during grain filling period	1	2.4	30	0.53					0.728011
Pokhrel et al.	2023	radiation use efficiency	RUE	Field	g MJ-1	Cotton	1	44 - 150 days after planting	UAV with RGB and multispectral cameras. RGB images were used to calculate cotton fiber index, which was not related to RUE predictions.	0	2.5	115	0.38			0.4	0.395	0.616441
Cabrera-Bosquet et al.	2016	radiation use efficiency	RUE	Controlled environments	g FW PPFD mol-1 plant-1	Maize	8	five to 14 leaves (15 to 50 days at 20 degree C after emergence)	Calculated from biomass (row 105) and iPAR (row 25); reference to assimilation	5	11	16	0.542					0.736206
Cabrera-Bosquet et al.	2016	radiation use efficiency	RUE	Controlled environments	g FW PPFD mol-1 plant-1	Maize	23	five to 14 leaves (15 to 50 days at 20 degree C after emergence)	Calculated from biomass (row 105) and iPAR (row 25); model metrics were derived from experiments carried out in different seasons	7	11	23							0.72			0.848528
Robles-Zazueta et al.	2021	intercepted photosynthetically active radiation	iPAR	Field	MJ m-2	Wheat	11	after emergence	Canopy temperature from an infrared thermometer (LT 300, Sixth Sense, USA) and NDVI from GreenSeeker druing vegetative period	200	280	30	0.91					0.953939
Robles-Zazueta et al.	2021	intercepted photosynthetically active radiation	iPAR	Field	MJ m-2	Wheat	11	initiation of booting	NDVI from GreenSeeker and VIs at canopy level from ASD FieldSpec 3 during vegetative period	300	500	30	0.61					0.781025
Robles-Zazueta et al.	2021	intercepted photosynthetically active radiation	iPAR	Field	MJ m-2	Wheat	11	7 days after anthesis	Canopy temperature from an infrared thermometer (LT 300, Sixth Sense, USA) during grain filling period and VIs at canopy-level from ASD FieldSpec 3 during both vegetative and grain filling periods	450	650	30	0.86					0.927362
Robles-Zazueta et al.	2021	intercepted photosynthetically active radiation	iPAR	Field	MJ m-2	Wheat	11	physiological maturity	VIs from ASD FieldSpec 3 at canopy level during vegetative and grain filling periods	650	1000	30	0.8					0.894427
Robles-Zazueta et al.	2021	intercepted photosynthetically active radiation	iPAR	Field	MJ m-2	Wheat	11	after emergence	canopy-level VIs from ASD FieldSpec 3 during vegetative period	200	280	30	0.75					0.866025
Robles-Zazueta et al.	2021	intercepted photosynthetically active radiation	iPAR	Field	MJ m-2	Wheat	11	initiation of booting	canopy-level VIs from ASD FieldSpec 3 during vegetative period	300	500	30	0.33					0.574456
Robles-Zazueta et al.	2021	intercepted photosynthetically active radiation	iPAR	Field	MJ m-2	Wheat	11	7 days after anthesis	canopy-level VIs from ASD FieldSpec 3 during vegetative and grain filling periods	450	650	30	0.86					0.927362
Robles-Zazueta et al.	2021	intercepted photosynthetically active radiation	iPAR	Field	MJ m-2	Wheat	11	physiological maturity	canopy-level VIs from ASD FieldSpec 3 during vegetative and grain filling periods	650	1000	30	0.8					0.894427
Pokhrel et al.	2023	fraction of intercepted photosynthetically active radiation	iPAR	Field	unitless	Cotton	1	44 -150 days after planting	UAV with RGB and multispectral cameras. RGB images were used to calculate cotton fiber index, which was not related to iPAR predictions.	0	1	149	0.9			0.93	0.08	0.964365
Cabrera-Bosquet et al.	2016	intercepted photosynthetically active radiation	iPAR	Controlled environments	mol plant-1	Maize	60~200	five to 14 leaves (15 to 50 days at 20 degree C after emergence)	Functional-structural radiation absorption, transpiration and photosynthesis (RATP) plant model was used to estimate daily light interception. The model requires the input of (1) leaf angle and plant area derived from RGB imaging and (2) time series light environment estimated from hemispheiral images with a digital camera, standard overcast sky diffuse model and transmittance coefficient (from a…	0	30	Ground truth comparison was presented in a graph, where time course of PPFD between measured and the proposed HTP methods was presented, but no model metrics were calculated.
Cotrozzi et al.	2020	net CO2 assimilation	A	Both	𝜇mol m-2 s-1	Maize	6	V6 and V10 with water deficit treatments	SVC-1024i spectroradiometer	0	50	61	0.92	4.61		0.84	6.61		37	0.86	6.96	0.927362
Buchaillot et al.	2022	mid-day photosynthesis	A	Controlled environments	𝜇mol m-2 s-1	Soybean and peanut	Soybean: 6; peanut: 6	Soybean: pod development, seed filling and two weeks after flowering; Peanut: 80-100 days old	Leaf-level hyperspectral sensor (FieldSpec 4)	0	35	88	0.62	4.38					59	0.62	4.79	0.787401
Ramírez-Cuesta et al.	2022	net photosynthesis	A	Field	𝜇mol m-2 s-1	Peach	1	Post-harvest	A hand-held thermal camera	0	20	36	0.73					0.8544
Coast et al.	2019	Dark respiration	Rd	Both	𝜇mol m-2 s-1	Wheat	90	Seedling, tillering, inflorescence emergence, anthesis, milk development	Hyperspectral sensor (ASD FieldSpec 4)	0	1.4	1242							138	0.54	0.14	0.734847
Meacham-Hensold et al.	2020	Vcmax	Vcmax	Field	𝜇mol m-2 s-1	Tobacco	12	Unclear	Hyperspectral camera (400 - 900 nm)	13.4	359.3	41				0.79	38.7	0.888819
Li et al.	2020	Vcmax	Vcmax	Field	𝜇mol m-2 s-1	Rice	1	Before flowering	SiF derived from hyperspectral sensor (FieldSpec 4), leaf level	100	150	10	0.01					0.1
Li et al.	2020	Vcmax	Vcmax	Field	𝜇mol m-2 s-1	Rice	1	After flowering	SiF derived from hyperspectral sensor (FieldSpec 4), leaf level	0	150	10	0.82					0.905539
Li et al.	2020	Vcmax	Vcmax	Field	𝜇mol m-2 s-1	Rice	1	Before flowering	SiF derived from spectrometers (730 - 780 nm and 350 - 1100 nm), canopy level	100	150	10	0.22					0.469042
Li et al.	2020	Vcmax	Vcmax	Field	𝜇mol m-2 s-1	Rice	1	After flowering	SiF derived from spectrometers (730 - 780 nm and 350 - 1100 nm), canopy level	0	150	10	0.54					0.734847
Zhi et al.	2022	Vmax	Vcmax	Field	𝜇mol m-2 s-1	Sorghum	124	Vegetative (35 to 50 days after sowing)	Microhyperspectral imager (Micro-Hyperspec VNIR model; 395 - 997 nm) on a tractro-based phenotyping platform.	35	65	67				0.83	2.35	0.911043
Buchaillot et al.	2022	Vcmax	Vcmax	Controlled environments	𝜇mol m-2 s-1	Soybean and peanut	Soybean: 6; peanut: 6	Soybean: pod development, seed filling and two weeks after flowering; Peanut: 80-100 days old	Leaf-level hyperspectral sensor (FieldSpec 4)	50	350	95	0.74	40.38					63	0.7	42.8	0.83666
Wu et al.	2019	Vcmax	Vcmax	Field	𝜇mol m-2 s-1	Leaves of 21 tropical forest species	NA	Unclear	Hyperspectral sensors (SVC-1024i with a foreoptic and FieldSpec 4 with a leafclip)	20	100	144							72	0.89	6.6	0.943398
Meacham-Hensold et al.	2020	J1800	Jmax	Field	𝜇mol m-2 s-1	Tobacco	12	Unclear	Hyperspectral camera (400 - 900 nm)	~150	~350	33				0.59	35.3	0.768115
Zhi et al.	2022	Jmax	Jmax	Field	𝜇mol m-2 s-1	Sorghum	124	Vegetative (35 to 50 days after sowing)	Microhyperspectral imager (Micro-Hyperspec VNIR model; 395 - 997 nm)	200	700	74				0.76	39.97	0.87178
Buchaillot et al.	2022	Jmax	Jmax	Controlled environments	𝜇mol m-2 s-1	Soybean and peanut	Soybean: 6; peanut: 6	Soybean: pod development, seed filling and two weeks after flowering; Peanut: 80-100 days old	Leaf-level hyperspectral sensor (FieldSpec 4)	50	300	95	0.65	32.04					63	0.5	35.83	0.707107
Meacham-Hensold et al.	2020	Sunlit leaves	FSunlit	Field	unitless	Tobacco	12	Unclear	Hyperspectral camera (400 - 900 nm)	no ground truth comparison
Pantelidakis et al.	2022	Sunlit leaves	FSunlit	Field	unitless	Pistachio	Unclear	Unclear	FLIR AX8 thermal camera	NA	NA	865+223 images (223 images for validation)							137 images				0.901
Ramírez-Cuesta et al.	2022	net photosynthesis	FSunlit	Field	unitless	Peach	1	Post-harvest	A hand-held thermal camera	no ground truth comparison
Cotrozzi et al.	2020	leaf-level transpiration	E	Both	mmol m-2 s-1	Maize	6	V6 and V10 with water deficit treatments	SVC-1024i spectroradiometer (500-900 nm)	0	10	61	0.92	0.77		0.83	1.15	0.91 (CV)	37	0.89	1.39	0.943398
Eyland et al.	2022	Whole-plant level transpiration	E	Controlled-environment	g cm-2 h-1 plant-1	wild banana	8	Unclear	RGB images were used to estimate leaf area (leaf area = Mean_Side_Area × 3.247356e-06 + 0.0387931, R2 = 0.99) (Cabrera-Bosquet et al., 2016). The established calibration curve was used to estimate leaf area at every timepoint (Paine et al., 2012). Plants were kept on high-precision balances to be weighted every 5 min. Data were averaged over 1-h segments.	0	0.03	NA	Transpiration estimated by Jarvis-Stewart model agiansht transpiration calculated from HTP method had R2 greater than 0.8.	Transpiration estimated by Jarvis-Stewart model agiansht transpiration calculated from HTP method had RMSE between 0.0018 and 0.0025.				0.894427	14
Gómez-Candón et al.	2021	Plot-level transpiration	E	Field	mm h-1	Wheat	14 commercial varieties and 5 inbred lines	mid-jointing, around anthesis and grain filling (121, 147 and 169 DAS)	UAV with a multispectral and thermal camera and two-source energy balance model	0	0.8	171	0.5	0.24				0.707107
Beverly et al.	2020	leaf-level transpiration	E	Controlled-environment	mmol m-2 s-1	Ponderosa pine (Pinus ponderosa) and aspen (Populus tremuloides)	NA	Tree seedling	infrared radiometer and leaf energy balance	0	5	~32	0.65					0.806226
Cotrozzi et al.	2020	stomatal conductance	gsw	Both	mol m-2 s-1	Maize	6	V6 and V10 with water deficit treatments	SVC-1024i spectroradiometer	0	0.6	61	0.86	0.05		0.73	0.08	0.86	37	0.79	0.08	0.79
Beverly et al.	2020	stomatal conductance	gsw	Controlled-environment	mol m-2 s-1	Ponderosa pine (Pinus ponderosa), aspen (Populus tremuloides) and R500 oilseed (Brassica rapa) and cold desert shrub (Artemisia tridentata)	NA	Trees were about three years old (seedling).	Thermal camera	0	0.7	23	0.63					0.793725
Beverly et al.	2020	stomatal conductance	gsw	Controlled-environment	mol m-2 s-1	Ponderosa pine (Pinus ponderosa) and aspen (Populus tremuloides)	NA	Tree seedling	Infrared radiometer	0	0.3	12	0.69					0.830662
Ramírez-Cuesta et al	2022	stomatal conductance	gsw	Field	mmol m-2 s-1	Peach	1	post harvest	Handheld thermal camear	0	350	27	0.74					0.860233
Prado et al.	2018	stomatal conductance	gsw	Controlled-environment	mmol m-2 s-1	Maize	13	leaf stages 8 to 14	RGB imaging was used to estimate leaf area and fresh biomass (Brichet et al., 2017), transpiration was estimated from pot weights and estimated leaf area, gsw was estimated by inversing Penman-Monteith model with inputs of transpiration, net radiation (Cabrera-Bosquet et al., 2016) and other environmental factors.	50	80								13	0.54		0.734847
Prado et al.	2018	stomatal conductance	gsw	Controlled-environment	mmol m-2 s-1	Maize	13	leaf stages 8 to 14	RGB imaging was used to estimate leaf area and fresh biomass (Brichet et al., 2017), transpiration was estimated from pot weights and estimated leaf area, gsw was estimated by inversing Penman-Monteith model with inputs of transpiration, net radiation (Cabrera-Bosquet et al., 2016) and other environmental factors. QTL, PPFD, VPD, soil water potential	0	150								8 (per model)	0.77-0.97		0.88-0.98
Beverly et al.	2020	leaf water potential	LWP	Controlled-environment	-MPa	Ponderosa pine (Pinus ponderosa), aspen (Populus tremuloides) and R500 oilseed (Brassica rapa) and cold desert shrub (Artemisia tridentata)	NA	Trees were about three years old (seedling).	Termal and fluorescence cameras	0	12.5	28	0.81					0.9
Cotrozzi et al.	2020	leaf water potential	LWP	Both	-MPa	Maize	6	V6 and V10 with water deficit treatments	SVC-1024i spectroradiometer	0.4	2	61	0.85	0.01		0.63	0.17		37	0.4	0.25	0.632456
Ramírez-Cuesta et al	2022	stem water potential		Field	MPa	Peach	1	Post-harvest	Thermal camera on an airborne	-3	0	27	0.72					0.848528
Prey et al.	2020	Leaf nitrogen concentration	LeafN	Field	%	Wheat	75	maturity	Canopy-level hyperspectral sensor (Hyperscpectral bidrectional passive point sensor spectrometer on PhenoTrac 4 (300 - 1000 nm))	Unclear	Unclear	150-300							150-300	0.24	0.23	0.489898
Prey et al.	2020	Culms nitrogen concentration		Field	%	Wheat	75	maturity	Canopy-level hyperspectral sensor (Hyperscpectral bidrectional passive point sensor spectrometer on PhenoTrac 4 (300 - 1000 nm))	Unclear	Unclear	150-300							150-300	0.09	0.1	0.3
Prey et al.	2020	Total nitrogen uptake		Field	kgN ha-1	Wheat	75	anthesis	Canopy-level hyperspectral sensor (Hyperscpectral bidrectional passive point sensor spectrometer on PhenoTrac 4 (300 - 1000 nm))	Unclear	Unclear	150-300							150-300	0.19	77	0.43589
Prey et al.	2020	Total nitrogen uptake		Field	kgN ha-1	Wheat	75	maturity	Canopy-level hyperspectral sensor (Hyperscpectral bidrectional passive point sensor spectrometer on PhenoTrac 4 (300 - 1000 nm))	Unclear	Unclear	150-300							150-300	0.32	66	0.565685
Prey et al.	2020	Leaves nitrogen uptake		Field	kgN ha-1	Wheat	75	anthesis	Canopy-level hyperspectral sensor (Hyperscpectral bidrectional passive point sensor spectrometer on PhenoTrac 4 (300 - 1000 nm))	Unclear	Unclear	150-300							150-300	0.21	30	0.458258
Prey et al.	2020	Leaves nitrogen uptake		Field	kgN ha-1	Wheat	75	maturity	Canopy-level hyperspectral sensor (Hyperscpectral bidrectional passive point sensor spectrometer on PhenoTrac 4 (300 - 1000 nm))	Unclear	Unclear	150-300							150-300	0.1	5	0.316228
Prey et al.	2020	Culms nitrogen uptake		Field	kgN ha-1	Wheat	75	maturity	Canopy-level hyperspectral sensor (Hyperscpectral bidrectional passive point sensor spectrometer on PhenoTrac 4 (300 - 1000 nm))	Unclear	Unclear	150-300							150-300	0.17	9	0.412311
Prey et al.	2020	Grain nitrogen uptake		Field	kgN ha-1	Wheat	75	maturity	Canopy-level hyperspectral sensor (Hyperscpectral bidrectional passive point sensor spectrometer on PhenoTrac 4 (300 - 1000 nm))	120	190	150-300							150-300	0.29	51	0.538516
Prey et al.	2020	Straw nitrogen uptake		Field	kgN ha-1	Wheat	75	maturity	Canopy-level hyperspectral sensor (Hyperscpectral bidrectional passive point sensor spectrometer on PhenoTrac 4 (300 - 1000 nm))	Unclear	Unclear	150-300							150-300	0.11	17	0.331662
Ge et al.	2019	Leaf nitrogen	LeafN	Both	%	Maize	282	tasseling	Leaf-level hyperspectral sensor (ASD FieldSpec 4)	0	5	503	0.869	0.252					335	0.855	0.282	0.924662
Ting et al.	2023	Leaf nitrogen	LeafN	Controlled-environment (Ag Alumni Phenotyping Facility)	%	Rice	23	Vegetative	Pot-level hyperspectral cameras	0	4	70				0.79	0.25		18	0.8	0.26	0.894427
Coast et al.	2019	Leaf nitrogen	LeafN	Both (3 experiments in total)	mg g-1	Wheat	90	Seedling, tillering, inflorescence emergence, anthesis, milk development	Leaf-level hyperspectral sensor (ASD FieldSpec 4)	0	80	1242							138	0.9106	4.15	0.954254
Coast et al.	2019	Leaf nitrogen	LeafN	Both (3 experiments in total)	mg m-2	Wheat	90	Seedling, tillering, inflorescence emergence, anthesis, milk development	Leaf-level hyperspectral sensor (ASD FieldSpec 4)	0	1.5	1242							138	0.6	0.13	0.774597
Zhi et al.	2022	Specific leaf nitrogen	LeafN	Field	g m-2	Sorghum	124	Vegetative (35 to 50 days after sowing)	Microhyperspectral imager (Micro-Hyperspec VNIR model; 395 - 997 nm)	1	2.5	129				0.82	0.1	0.905539
Wang et al.	2023	Leaf nitrogen	LeafN	Field	mg cm-2	Trees (512) Shrubs (31) Grasses (44) Forbs (57) Vine (7)	NA	Growth seasons	Hyperspec (ASD FieldSpec 3 spectrometer)	0.07	0.39	294							357	0.5	0.058	0.707107
Wang et al.	2023	Leaf nitrogen	LeafN	Field	mg cm-2	Trees (512) Shrubs (31) Grasses (44) Forbs (57) Vine (7)	NA	Growth seasons	Hyperspec (ASD FieldSpec 3 spectrometer)	0.07	0.39	357							294	0.63	0.049	0.793725
Han et al.	2021	Peak flowering time in a day	FT	Field	hour	Lettuce	236 RIL + 2 parentes + 2 controls	flowering	Multispectral camera on UAV	9	14	480				0.485		0.696419	240
Narisetti et al.	2020	heading time point	FT	Controlled-environment	day	Wheat	<52	heading	RGB camera	20	40	18		1.84					104	0.776		0.880909
Daviet et al.	2022	Ligulated leaf stage	LAR	Controlled-environment (M3P phenotyping facility)	leaf stage	Maize	~60	emergence to maturity	RGB camera	1	14								2289	0.934	0.75	0.966437
Daviet et al.	2022	Stem height	Height	Controlled-environment	cm	Maize	~60	emergence to maturity	RGB camera	0	200								369	0.999	2.02	0.9995
Xiang et al.	2019	Height	Height	Controlled-environment	cm	Sorghum	4	21, 28, 35 days after planting	Commodity depth camera	10	30	<100		2.67				0.81
Che et al.	2020	Height	Height	Field	cm	Maize	10	30 - 76 days after sowing	UAV with an RGB camera	0	250	120	0.91					0.953939
Gómez-Candón et al.	2021	Height	Height	Field	m	Wheat	14 commercial varieties and 5 inbred lines	mid-jointing, around anthesis and grain filling (121, 147 and 169 DAS)	UAV with a multispectral and a thermal camera. Height was estimated from multispectral images through automatic aerial triangulation (Agisoft PhotoScan version 16.2).	0.2	1.1	171	0.95	0.18				0.974679
Sabag et al.	2024	Height	Height	Field	cm	Sesame	185	Reporductive period (45, 57, 65, 71, 80 and 87 days after sowing)	UAV with an RGB camera. Orthomosaic photos and a digital surface model were generated.	0	200	200 (plots)	0.92					0.959166
Rodriguez-Sanchez et al.	2024	Height	Height	Field	m	Cotton	11	62, 84 and 98 days after planting.	Terristrial laser scanning (LiDAR mounted on an elevating tripod)	0.4	2.2								264	0.945	0.076	0.972111
Xiang et al.	2019	Leaf angle	Leaf angle	Controlled-environment	degree	Sorghum	4	21, 28, 35 days after planting	Commodity depth camera	15	40	<100		2.64				0.84
Xiang et al.	2023	Leaf angle	Leaf angle	Field	degree	Maize	1	73 days after planting	Industrial color cameras	5	60	~170 (6 plants)						0.91
Zhang et al.	2024	Leaf angle	Leaf angle	Plants grew in field. Scanning took place indoor.	degree	Soybean	152	At maturity	A terristrial LiDAR scanner	20	100								574			0.84
Cabrera-Bosquet et al.	2016	Mean leaf angle of a plant	Leaf angle	Controlled environments	degree	Maize	60~200	five to 14 leaves (15 to 50 days at 20 degree C after emergence)	RGB images with the application of OpenCV libraries and ImageJ	35	60	Leaf angle was the input value to calculate iPAR (row 26). No ground truth comparison.
Liu et al.	2021	Leaf angle	Leaf angle	Field (in pots)	degree	Maize	3	37, 44, 52, 58 days after sowing	Terrestrial LiDAR	0	90	calculated based on the image segmentation results; no validation for leaf angle while accuracy for segmentation was 97%
Pokhrel et al.	2023	aboveground dry biomass	biomass	Field	g m-2	Cotton	1	44 -150 days after planting	UAV with RGB and multispectral cameras. Predictors were VI and GDD. RGB images were used to calculate cotton fiber index, which was not related to biomass predictions.	0	3000	247	0.87			0.84	240.64	0.916515
Prey et al.	2020	aboveground dry matter	biomass	Field	kg ha-1	Wheat	75	anthesis	Canopy-level hyperspectral sensor (Hyperscpectral bidrectional passive point censor spectrometer on PhenoTrac 4 (300 - 1000 nm))	Unclear	Unclear	150-300							150-300	0.18	3726	0.424264
Prey et al.	2020	leaves dry matter		Field	kg ha-1	Wheat	75	anthesis	Canopy-level hyperspectral sensor (Hyperscpectral bidrectional passive point censor spectrometer on PhenoTrac 4 (300 - 1000 nm))	Unclear	Unclear	150-300							150-300	0.25	849	0.5
Prey et al.	2020	culms dry matter		Field	kg ha-1	Wheat	75	anthesis	Canopy-level hyperspectral sensor (Hyperscpectral bidrectional passive point censor spectrometer on PhenoTrac 4 (300 - 1000 nm))	Unclear	Unclear	150-300							150-300	0.14	1774	0.374166
Prey et al.	2020	spikes dry matter		Field	kg ha-1	Wheat	75	anthesis	Canopy-level hyperspectral sensor (Hyperscpectral bidrectional passive point censor spectrometer on PhenoTrac 4 (300 - 1000 nm))	Unclear	Unclear	150-300							150-300	0.12	647	0.34641
Prey et al.	2020	aboveground dry matter		Field	kg ha-1	Wheat	75	maturity	Canopy-level hyperspectral sensor (Hyperscpectral bidrectional passive point censor spectrometer on PhenoTrac 4 (300 - 1000 nm))	9000	16000	150-300							150-300	0.36	3090	0.6
Prey et al.	2020	leaves dry matter		Field	kg ha-1	Wheat	75	maturity	Canopy-level hyperspectral sensor (Hyperscpectral bidrectional passive point censor spectrometer on PhenoTrac 4 (300 - 1000 nm))	Unclear	Unclear	150-300							150-300	0.36	412	0.6
Prey et al.	2020	culms dry matter		Field	kg ha-1	Wheat	75	maturity	Canopy-level hyperspectral sensor (Hyperscpectral bidrectional passive point censor spectrometer on PhenoTrac 4 (300 - 1000 nm))	Unclear	Unclear	150-300							150-300	0.35	1934	0.591608
Prey et al.	2020	chaff dry matter		Field	kg ha-1	Wheat	75	maturity	Canopy-level hyperspectral sensor (Hyperscpectral bidrectional passive point censor spectrometer on PhenoTrac 4 (300 - 1000 nm))	Unclear	Unclear	150-300							150-300	0.12	522	0.34641
Prey et al.	2020	grain dry matter		Field	kg ha-1	Wheat	75	maturity	Canopy-level hyperspectral sensor (Hyperscpectral bidrectional passive point censor spectrometer on PhenoTrac 4 (300 - 1000 nm))	5000	8500	150-300							150-300	0.35	1891	0.591608
Robles-Zazueta et al.	2021	aboveground dry biomass	biomass	Field	g m-2	Wheat	11	after emergence	Jmax at leaf level during vegetative period	100	350	30	0.2					0.447214
Robles-Zazueta et al.	2021	aboveground dry biomass	biomass	Field	g m-2	Wheat	11	initiation of booting	canopy and leaf levels VIs from ASD FieldSpec 3 druing vegetative period	300	800	30	0.42					0.648074
Robles-Zazueta et al.	2021	aboveground dry biomass	biomass	Field	g m-2	Wheat	11	7 days after anthesis	canopy and leaf levels VIs from ASD FieldSpec 3 druing both vegetative and grain filling periods	700	1300	30	0.32					0.565685
Robles-Zazueta et al.	2021	aboveground dry biomass	biomass	Field	g m-2	Wheat	11	physiological maturity	leaf levels VIs from ASD FieldSpec 3 during vegetateive period	1000	1700	30	0.67					0.818535
Robles-Zazueta et al.	2021	aboveground dry biomass	biomass	Field	g m-2	Wheat	11	after emergence	canopy-level VIs from ASD FieldSpec 3 during vegetative period	100	350	30	0.17					0.412311
Robles-Zazueta et al.	2021	aboveground dry biomass	biomass	Field	g m-2	Wheat	11	initiation of booting	canopy-level VIs from ASD FieldSpec 3 during vegetative period	300	800	30	0.34					0.583095
Robles-Zazueta et al.	2021	aboveground dry biomass	biomass	Field	g m-2	Wheat	11	7 days after anthesis	canopy-level VIs from ASD FieldSpec 3 during vegetative period	700	1300	30	0.18					0.424264
Robles-Zazueta et al.	2021	aboveground dry biomass	biomass	Field	g m-2	Wheat	11	physiological maturity	canopy-level VIs from ASD FieldSpec 3 during vegetative period	1000	1700	30	0.28					0.52915
Xiang et al.	2019	fresh aboveground biomass	biomass	Controlled-environment	g plant-1	Sorghum	4	21, 28, 35 days after planting	Commodity depth camera	0	160	~25										0.96
Xiang et al.	2019	aboveground dry biomass	biomass	Controlled-environment	g plant-1	Sorghum	4	21, 28, 35 days after planting	Commodity depth camera	0	20	~25										0.95
Cabrera-Bosquet et al.	2016	fresh aboveground biomass	biomass	Controlled environments	g plant-1	Maize	Unclear	five to 14 leaves (15 to 50 days at 20 degree C after emergence)	RGB images. Fresh Biomass = Mean_Side_Area × 2.207e-03 + Mean_Side_ Convex_Hull_Area × 1.736e-04 + Mean_Side_Height ×-3.319e-02 + Top_Area × 2.723e-04.	0	300	54	0.972	18.9				0.985901
Che et al.	2020	leaf area index	LAI	Field	m2 leaf area m-2 ground area	Maize	10	30 - 76 days after sowing	UAV with an RGB camera with 3D voxel method	5	30	40	0.67					0.818535
Liu et al.	2021	leaf area index	LAI	Field (in pots)	cm2 leaf area cm-2 ground area	Maize	3	37, 44, 52, 58 days after sowing	Terrestrial LiDAR	2	6	no ground truth comparison. But estimated leaf area data was validated with ground truth measurements (R2 = 0.86 and RMSE = 44.13 cm2 [n=348]).
Gómez-Candón et al.	2021	leaf area index	LAI	Field	m2 leaf area m-2 ground area	Wheat	19	mid-jointing (121 days after sowing)	UAV with a multispectral and a thermal camera. LAI was calculated from VI (i.e., improved modified triangular vegetation index).	1	4	~63	0.2					0.447214
Gómez-Candón et al.	2021	leaf area index	LAI	Field	m2 leaf area m-2 ground area	Wheat	19	around anthesis (147 days after sowing)	UAV with a multispectral and a thermal camera. LAI was calculated from VI (i.e., improved modified triangular vegetation index).	1	7	~63	0.77					0.877496
Gómez-Candón et al.	2021	leaf area index	LAI	Field	m2 leaf area m-2 ground area	Wheat	19	grain filling (169 days after sowing)	UAV with a multispectral and a thermal camera. LAI was calculated from VI (i.e., improved modified triangular vegetation index).	0	7	~63	0.87					0.932738
Gómez-Candón et al.	2021	leaf area index	LAI	Field	m2 leaf area m-2 ground area	Wheat	19	mid-jointing, around anthesis, grain filling	UAV with a multispectral and a thermal camera. LAI was calculated from VI (i.e., improved modified triangular vegetation index).	0	7	171	0.78	0.63				0.883176
Sabag et al.	2024	leaf area index	LAI	Field	m2 leaf area m-2 ground area	Sesame	185	Reporductive period (45, 57, 65, 71, 80 and 87 DAS)	canopy hyperspectral camera (380 - 1020 nm) and genetic algorithm-based PLSR	0	8	96	0.9	0.71		0.8	1.08	0.894427	24
Shi et al.	2025	leaf area index	LAI	Field	m2 leaf area m-2 ground area	Soybean	Unclear	35 and 46 days after planting (maturity stage)	LiDAR on an UAV	0	4.5	11	0.73	0.52				0.8544	31	0.79	0.47	0.888819
Cotrozzi et al.	2020	specific leaf area	SLA	Both	cm2 g-1	Maize	6	V6 and V10 with water deficit treatments	SVC-1024i spectroradiometer (1400-2400nm)	180	400	61	0.91	12.1		0.83	17.21	0.911043	37	0.77	19.87	0.877496
Ge et al.	2019	specific leaf area	SLA	Both	m2 kg-1	Maize	282	tasseling	Leaf-level hyperspectral sensor (FieldSpec 4)	10	35	848	0.6	1.52				0.774597	566	0.56	1.61	0.748331
Zhi et al.	2022	leaf mass area	LMA	Field	g m-2	Sorghum	124	Vegetative (35 to 50 DAS)	Microhyperspectral imager (Micro-Hyperspec VNIR model; 395 - 997 nm) on a tractro-based phenotyping platform.	30	70	169				0.68	3.2	0.824621
Coast et al.	2019	leaf mass area	LMA	Both (3 experiments in total)	g m-2	Wheat	90	Seedling, tillering, inflorescence emergence, anthesis, milk development	Leaf-level hyperspectral sensor (ASD FieldSpec 4)	14.2	59	1242							138	0.75	4.53	0.866025
Ali et al.	2017	specific leaf area	SLA	Field	cm2 g-1	Broadleaf trees (European beech, sycamore maple, mountain ash, goat willow) and conifers (Norway spruce and fir)	NA, no. of species = 6	growth season	Leaf-level VIs from FieldSpec3 portable spectroradiometer were used to develop the model. Validation was based on SLA and leaf spectra simulated from PROSPECT model.	34.36	294.09	137				0.93	13.66	0.964365
Ali et al.	2017	specific leaf area	SLA	Field	cm2 g-1	Broadleaf trees (European beech, sycamore maple, mountain ash, goat willow) and conifers (Norway spruce and fir)	NA, no. of species = 6	growth season	Canopy-level VIs derived from HySpex, an airborne hyperspectral sensor. SLA at canopy-level was the weighted average results from leaf-level measurements.	40	180	33				0.88	13.3	0.938083
Roth et al.	2020	final shoot counts	tiller number	Field	shoots m-1	Wheat	36	before cessation (tiller abortion)	multiview images with an RGB camera on dron	0	300	36	0.86	23				0.927362
Wu et al.	2019	tiller number	tiller number	Grown in field and imaged in a chamber	count plant-1	Rice	35	Tillering	x-ray and micro-CT	0	25	35	0.857	0.34				0.925743
Lopes and Reynolds	2010	root dry weight	root dry weight	Field	g m-2	Wheat	8	Grain filling	Canopy temperature measured from a portable infrared thermometer	0	70	~36	0.8811					0.938669
Herrero-Huerta	2021	root length	root length	Controlled-environment (Ag Alumni Phenotyping Facility)	mm	Maize and tomato	likely one for both species	2 and 3 timepoints for maize and tomato, respectively, in one month	X-ray	79	530	6
Zhu	2022	total root length	root length	Controlled-environment	cm	Cotton	2	1 - 111 days after sowing	a self-designed platform with transparent acrylic plates and a flatbed scanner	0	8000	20
Zhu	2022	root diameter	root diameter	Controlled-environment	mm	Cotton	2	1 - 111 days after sowing	a self-designed platform with transparent acrylic plates and a flatbed scanner	0	0.4	20
Herrero-Huerta	2021	convex hull volume of root	The trait can be used to calculate root length density since root length data were also available	Controlled-environment (Ag Alumni Phenotyping Facility)	cm3	Maize and tomato	likely one for both species	3 and 3 timepoints for maize and tomato, respectively, in one month	X-ray	2298.71	64718.8	6
Zhu	2022	total root volume	The trait can be used to calculate root length density since root length data were also available	Controlled-environment	cm3	Cotton	2	1 - 111 days after sowing	a self-designed platform with transparent acrylic plates and a flatbed scanner	0	10	20
